# Supplementary material for: Design and Synthesis of Hybrid Compounds as Epigenetic Modifiers
Source: Pharmaceuticals (Basel). 2021 Dec 15;14(12):1308. doi: 10.3390/ph14121308 (PMC8709175; doi:10.3390/ph14121308)
Supplement: Supplementary file 1 [file pharmaceuticals-14-01308-s001.zip]

Archive with 1 entries (1 files):
- pharmaceuticals-1486035-supplementary.pdf
